# Supplementary material for: Contribution to the taxonomy of Garcinia (Clusiaceae) in Africa, including two new species from Gabon and a key to the Lower Guinean species
Source: PhytoKeys. 2012 Oct 24;(17):41–62. doi: 10.3897/phytokeys.17.3114 (PMC3519353; doi:10.3897/phytokeys.17.3114)
Supplement: XML Treatment for Garcinia quadrifaria chromocarpa [file phytokeys.17.3114-treatment1.xml]

<!DOCTYPE tp:taxon-treatment
  PUBLIC "-//TaxonX//DTD Taxonomic Treatment Publishing DTD v0 20100105//EN" "tax-treatment-NSO.dtd">
<tp:taxon-treatment xmlns:tp="http://www.plazi.org/taxpub"><tp:treatment-meta><mixed-citation publication-type="journal"><person-group><name><surname>Sosef</surname><given-names>Marc S.M.</given-names></name><name><surname>Dauby</surname><given-names>Gilles</given-names></name></person-group><article-title>Contribution to the taxonomy of 
                    <italic>Garcinia</italic> (Clusiaceae) in Africa, including two new species from Gabon and a key to the Lower Guinean species
                </article-title><source>PhytoKeys</source><day>24</day><month>10</month><year>2012</year><volume>2012</volume><issue>17</issue><fpage>41</fpage><lpage>62</lpage><pub-id pub-id-type="doi">10.3897/phytokeys.17.3114</pub-id></mixed-citation></tp:treatment-meta><tp:nomenclature><tp:taxon-name>
                            <tp:taxon-name-part taxon-name-part-type="genus">Garcinia</tp:taxon-name-part>
                            <tp:taxon-name-part taxon-name-part-type="species">quadrifaria</tp:taxon-name-part>
                            <tp:taxon-name-part taxon-name-part-type="varietas">chromocarpa</tp:taxon-name-part>
                        <object-id xmlns:xlink="http://www.w3.org/1999/xlink" xlink:type="simple">urn:lsid:ipni.org:names:77122646-1</object-id>
								</tp:taxon-name><tp:taxon-authority>(Engl.) Sosef &amp; Dauby</tp:taxon-authority><tp:taxon-status xmlns:xlink="http://www.w3.org/1999/xlink" xlink:type="simple">comb. nov.</tp:taxon-status><tp:nomenclature-citation-list><tp:nomenclature-citation><tp:taxon-name>Garcinia chromocarpa</tp:taxon-name><comment> Engl., Bot. Jahrb. Syst. 40: 561 (1908). [Basionym]</comment></tp:nomenclature-citation><tp:nomenclature-citation><tp:taxon-name>Garcinia echirensis</tp:taxon-name><comment> Pellegr., Bull. Soc. Bot. France 106 : 225 (1959). [Heterotypic synonym]</comment></tp:nomenclature-citation><tp:nomenclature-citation><tp:taxon-name>Garcinia parva</tp:taxon-name><comment> Spirlet, Bull. Jard. Bot. État Bruxelles 29 : 326 (1959). [Heterotypic synonym]</comment></tp:nomenclature-citation></tp:nomenclature-citation-list></tp:nomenclature><tp:treatment-sec sec-type="Notes"><p>Subsequently, we have studied the West-African species <italic><tp:taxon-name>Garcinia gnetoides</tp:taxon-name></italic> Hutch. &amp; Dalziel. The type material at K, Chevalier 15157, consists of a plant carrying terminal inflorescences with a dense mass of many racemes composed of a short rachis with closely set bracts which are glabrous. In <italic><tp:taxon-name>Garcinia quadrifaria</tp:taxon-name></italic> each raceme normally appears solitary. An old note attached to the type already states it might well be a galled inflorescence, because a larva was observed inside. Hutchinson and Dalziel are well aware of its potentially diseased nature which shows from their remark in the Flora of West tropical Africa (<xref ref-type="bibr" rid="B24">Hutchinson and Dalziel 1927</xref>). However, in their more elaborate 1928 publication they do not mention the galled inflorescence. They cite two other specimens apart from the type (Chevalier 15620 and Vigne 222) and these have normal, solitary racemes. Besides that, they cite <italic><tp:taxon-name>Xanthochymus quadrifarius</tp:taxon-name></italic> A.Chev. non Oliv. as belonging here. So, they were aware of the fact that this plant had some relation to that species, transferred to <italic><tp:taxon-name>Garcinia</tp:taxon-name></italic> by Pierre in 1883 (see above). Their plants had no fruits. In the same 1928 publication they describe another new species, <italic><tp:taxon-name>Garcinia granulata</tp:taxon-name></italic>, citing a single specimen, Unwin &amp; Smythe 58, that bears only fruits which are verrucose and glabrous.</p><p>After careful examination of all material at hand, we cannot conclude otherwise than that both <italic><tp:taxon-name>Garcinia gnetoides</tp:taxon-name></italic> and <italic><tp:taxon-name>Garcinia granulata</tp:taxon-name></italic> represent the same species known to us as <italic><tp:taxon-name>Garcinia quadrifaria</tp:taxon-name></italic> and thus are synonyms of the latter. The fact that the first two are in fact synonymous was already concluded by <xref ref-type="bibr" rid="B23">Hawthorne and Jongkind (2006)</xref>.</p><p>Some sources cite the publication of the names <italic><tp:taxon-name>Garcinia gnetoides</tp:taxon-name></italic> and <italic><tp:taxon-name>Garcinia granulata</tp:taxon-name></italic> in Kew Bulletin (<xref ref-type="bibr" rid="B25">Hutchinson and Dalziel 1928</xref>) as the place of valid publication, and not that of one year earlier in the Flora of West tropical Africa (<xref ref-type="bibr" rid="B24">Hutchinson and Dalziel 1927</xref>). In the latter publication the authors indeed seem to indicate the names will be formally published later on by adding “ined.”, meaning <italic>ineditus</italic> (unpublished), behind “Kew Bull.”. However, this does not render their 1927 publication invalid. Article 34.1b of the Code (<xref ref-type="bibr" rid="B33">McNeil et al. 2006</xref>) does not apply, because they do accept the taxa.</p><p>So, in conclusion, the new situation is as follows:</p></tp:treatment-sec><ref-list><ref id="B24"><mixed-citation xmlns:xlink="http://www.w3.org/1999/xlink" xlink:type="simple"><person-group><name name-style="western"><surname>Hutchinson</surname><given-names>J</given-names></name><name name-style="western"><surname>Dalziel</surname><given-names>JM</given-names></name></person-group> (<year>1927</year>)<source> Flora of West tropical Africa, vol. 1 part 1. The Crown Agents for the Colonies, London, 1–523.</source></mixed-citation></ref><ref id="B23"><mixed-citation xmlns:xlink="http://www.w3.org/1999/xlink" xlink:type="simple"><person-group><name name-style="western"><surname>Hawthorne</surname><given-names>WD</given-names></name><name name-style="western"><surname>Jongkind</surname><given-names>CCH</given-names></name></person-group> (<year>2006</year>)<source> Woody plants of western African forests. A guide to the forest trees, shrubs and lianes from Senegal to Ghana. Royal Botanic Gardens, Kew, 1–1023.</source></mixed-citation></ref><ref id="B25"><mixed-citation xmlns:xlink="http://www.w3.org/1999/xlink" xlink:type="simple"><person-group><name name-style="western"><surname>Hutchinson</surname><given-names>J</given-names></name><name name-style="western"><surname>Dalziel</surname><given-names>JM</given-names></name></person-group> (<year>1928</year>)<article-title> Tropical African plants: III.</article-title><source>Bulletin of miscellaneous information /Royal Botanic Gardens, Kew </source><volume>1928</volume>: <fpage>211</fpage>-<lpage>229</lpage>. doi: <ext-link ext-link-type="uri" xlink:href="http://dx.doi.org/10.2307/4107692" xlink:type="simple">10.2307/4107692</ext-link></mixed-citation></ref><ref id="B33"><mixed-citation xmlns:xlink="http://www.w3.org/1999/xlink" xlink:type="simple"><person-group><name name-style="western"><surname>McNeil</surname><given-names>J</given-names></name><name name-style="western"><surname>Barrie</surname><given-names>F</given-names></name><name name-style="western"><surname>Budet</surname><given-names>HM</given-names></name><name name-style="western"><surname>Demoulin</surname><given-names>V</given-names></name><name name-style="western"><surname>Hawksworth</surname><given-names>DL</given-names></name></person-group> (<year>2006</year>)<article-title> International Code of botanical nomenclature (Vienna Code) - Adopted by the Seventeenth International Botanical Congress Vienna.</article-title><source>Regnum Vegetabile </source><volume>146</volume>: <fpage>1</fpage>-<lpage>568</lpage>.</mixed-citation></ref></ref-list></tp:taxon-treatment>
