# Supplementary material for: Contribution to the taxonomy of Garcinia (Clusiaceae) in Africa, including two new species from Gabon and a key to the Lower Guinean species
Source: PhytoKeys. 2012 Oct 24;(17):41–62. doi: 10.3897/phytokeys.17.3114 (PMC3519353; doi:10.3897/phytokeys.17.3114)
Supplement: XML Treatment for Garcinia quadrifaria quadrifari [file phytokeys.17.3114-treatment2.xml]

<!DOCTYPE tp:taxon-treatment
  PUBLIC "-//TaxonX//DTD Taxonomic Treatment Publishing DTD v0 20100105//EN" "tax-treatment-NSO.dtd">
<tp:taxon-treatment xmlns:tp="http://www.plazi.org/taxpub"><tp:treatment-meta><mixed-citation publication-type="journal"><person-group><name><surname>Sosef</surname><given-names>Marc S.M.</given-names></name><name><surname>Dauby</surname><given-names>Gilles</given-names></name></person-group><article-title>Contribution to the taxonomy of 
                    <italic>Garcinia</italic> (Clusiaceae) in Africa, including two new species from Gabon and a key to the Lower Guinean species
                </article-title><source>PhytoKeys</source><day>24</day><month>10</month><year>2012</year><volume>2012</volume><issue>17</issue><fpage>41</fpage><lpage>62</lpage><pub-id pub-id-type="doi">10.3897/phytokeys.17.3114</pub-id></mixed-citation></tp:treatment-meta><tp:nomenclature><tp:taxon-name>
                            <tp:taxon-name-part taxon-name-part-type="genus">Garcinia</tp:taxon-name-part>
                            <tp:taxon-name-part taxon-name-part-type="species">quadrifaria</tp:taxon-name-part>
                            <tp:taxon-name-part taxon-name-part-type="varietas">quadrifari</tp:taxon-name-part>
                        </tp:taxon-name><tp:nomenclature-citation-list><tp:nomenclature-citation><tp:taxon-name>Garcinia gnetoides</tp:taxon-name><comment> Hutch. &amp; Dalziel, Fl. West trop. Afr. ed. 1, 1(1): 236 (1927), <bold>syn. nov.</bold> [Heterotypic synonym]</comment></tp:nomenclature-citation><tp:nomenclature-citation><tp:taxon-name>Garcinia granulata</tp:taxon-name><comment> Hutch. &amp; Dalziel, Fl. West trop. Afr. ed. 1, 1(1): 236 (1927), <bold>syn. nov.</bold> [Heterotypic synonym]</comment></tp:nomenclature-citation></tp:nomenclature-citation-list></tp:nomenclature><tp:treatment-sec sec-type="Notes"><p>Finally, <italic><tp:taxon-name>Garcinia le-testui</tp:taxon-name></italic>, a rare species endemic to southern Cameroon and Gabon,seems sufficiently distinct from <italic><tp:taxon-name>Garcinia quadrifaria</tp:taxon-name></italic> being larger in most parts (notably wider wings on the twigs, larger leaves, longer pedicels, etc.). Most differences being related to size, it would not be surprising if <italic><tp:taxon-name>Garcinia le-testui</tp:taxon-name></italic> turns out to be a polyploid of <italic><tp:taxon-name>Garcinia quadrifaria</tp:taxon-name></italic>.</p></tp:treatment-sec></tp:taxon-treatment>
