# Supplementary material for: Contribution to the taxonomy of Garcinia (Clusiaceae) in Africa, including two new species from Gabon and a key to the Lower Guinean species
Source: PhytoKeys. 2012 Oct 24;(17):41–62. doi: 10.3897/phytokeys.17.3114 (PMC3519353; doi:10.3897/phytokeys.17.3114)
Supplement: XML Treatment for Garcinia obliqua [file phytokeys.17.3114-treatment3.xml]

<!DOCTYPE tp:taxon-treatment
  PUBLIC "-//TaxonX//DTD Taxonomic Treatment Publishing DTD v0 20100105//EN" "tax-treatment-NSO.dtd">
<tp:taxon-treatment xmlns:tp="http://www.plazi.org/taxpub"><tp:treatment-meta><mixed-citation publication-type="journal"><person-group><name><surname>Sosef</surname><given-names>Marc S.M.</given-names></name><name><surname>Dauby</surname><given-names>Gilles</given-names></name></person-group><article-title>Contribution to the taxonomy of 
                    <italic>Garcinia</italic> (Clusiaceae) in Africa, including two new species from Gabon and a key to the Lower Guinean species
                </article-title><source>PhytoKeys</source><day>24</day><month>10</month><year>2012</year><volume>2012</volume><issue>17</issue><fpage>41</fpage><lpage>62</lpage><pub-id pub-id-type="doi">10.3897/phytokeys.17.3114</pub-id></mixed-citation></tp:treatment-meta><tp:nomenclature><tp:taxon-name>
                            <tp:taxon-name-part taxon-name-part-type="genus">Garcinia</tp:taxon-name-part>
                            <tp:taxon-name-part taxon-name-part-type="species">obliqua</tp:taxon-name-part>
                        <object-id xmlns:xlink="http://www.w3.org/1999/xlink" xlink:type="simple">urn:lsid:ipni.org:names:77122647-1</object-id>
								<object-id xmlns:xlink="http://www.w3.org/1999/xlink" xlink:type="simple">http://species-id.net/wiki/Garcinia_obliqua</object-id>
								</tp:taxon-name><tp:taxon-authority>Sosef &amp; Dauby</tp:taxon-authority><xref ref-type="fig" rid="F1">Fig. 1</xref></tp:nomenclature><tp:treatment-sec sec-type="Diagnosis"><title>Diagnosis.</title><p>Similar to <italic><tp:taxon-name>Garcinia smeathmannii</tp:taxon-name></italic> but leaves with 6‒9 pairs of lateral veins, tertiary venation only slightly distinct above, petiole almost smooth, and fruits asymmetric with a coriaceous and ribbed skin.</p></tp:treatment-sec><tp:treatment-sec sec-type="Type"><title>Type. </title><p>GABON: Ogooué-Ivindo, near Djidji, 5‒10 km West of Koumémayong, <named-content xmlns:xlink="http://www.w3.org/1999/xlink" content-type="dwc:verbatimCoordinates" xlink:type="simple">0°15'N, 11°50'E</named-content> (DMS), 25-4-1988, Breteler 8993 (holotype WAG!; isotype BR!, K!, LBV!, MO!, P!).</p></tp:treatment-sec><tp:treatment-sec sec-type="Description"><title>Description.</title><p>Dioecious tree; bole up to 35 cm dbh; twigs round to slightly angular in cross section; latex transparent or yellow. <italic>Leaves</italic> opposite; petiole (0.8‒)1‒1.5(‒2) cm long, smooth or slightly transversely wrinkled, with a distinct foveola of up to 3 <!--PageBreak--><!--PageBreak-->mm long ; blade elliptic to lanceolate, (8‒)9‒17(‒18) × 2.5‒6 cm, attenuate at base, acuminate at apex, glabrous; lateral veins 6‒9 pairs, distinct below, slightly distinct above, disappearing towards the margin; tertiary venation visible to distinct below, slightly distinct above; resin canals visible on the lower surface, black and subparallel to the midrib. <italic>Inflorescence</italic> axillary, with fascicles of flowers on swellings in the axils of twigs. <italic>Flowers</italic> 4-merous, unisexual; pedicel 3‒6 mm; external sepals about 2.5 mm long, internal ones about 3 mm, greenish; petals suborbicular, about 4 mm long. <italic>Male flower</italic>: staminal bundles tree-like, with 10‒19 irregularly positioned stamens per bundle, filaments free at the apex, anthers small, subglobose; pistillode present. <italic>Female flower</italic> not observed. <italic>Fruit</italic> on a 12 mm long pedicel (only 1 fruit with pedicel observed), asymmetric, oblique, probably because of aborted ovules, circular to broadly ovate in cross section, 3‒3.5 × 1.8‒2 cm; <bold>e</bold>xocarp strongly furrowed and coriaceous and green with blue reflection in dry condition. <italic>Seed</italic> 1, obliquely ellipsoid, 2‒3 × 1.5‒2 cm, black.</p><fig id="F1" position="float" orientation="portrait"><label>Figure 1.</label><caption><p><italic><tp:taxon-name>Garcinia obliqua</tp:taxon-name></italic>: <bold>A</bold> Flowering twig <bold>B</bold> Leaf from below <bold>C</bold> Idem, detail <bold>D</bold> Male flower <bold>E</bold> Idem, 1 sepal and 2 petals removed <bold>F</bold> Fruit. (A: Breteler et al. 8993 <bold>B, C, F</bold>: Dauby et al. 1570; <bold>D, E</bold>: Breteler et al. 8738). Drawing by Hans de Vries, NCB Naturalis (section NHN) <sup>©</sup>.</p></caption><graphic xmlns:xlink="http://www.w3.org/1999/xlink" xlink:href="PhytoKeys-017-041-g001.jpg" position="float" orientation="portrait" xlink:type="simple"/></fig></tp:treatment-sec><tp:treatment-sec sec-type="Distribution"><title>Distribution.</title><p>Endemic to central Gabon, known only from the Ogooué-Ivindo and Ngounié provinces (see <xref ref-type="fig" rid="F3">Figure 3a</xref>).</p></tp:treatment-sec><tp:treatment-sec sec-type="Habitat and ecology"><title>Habitat and ecology.</title><p>Primary terra firme rainforest; at ca. 450‒800 m altitude. Flowering in April, fruits observed in February.</p></tp:treatment-sec><tp:treatment-sec sec-type="Conservation status"><title>Conservation status.</title><p><italic><tp:taxon-name>Garcinia obliqua</tp:taxon-name></italic> is currently known from nine collections and six locations. Estimates of its extent of occurrence and area of occupancy are respectively ca. 9488 km<sup>2</sup> and 80 km<sup>2</sup>. One collection (Dauby et al. 1650) corresponded to a dead individual along a forestry road and all locations are currently found within logging concessions. Hence, we assume the extent of occurrence, area of occupancy, quality of habitat and number of sub-populations will decrease in the near future. We therefore assign a preliminary status of Vulnerable (Vu B1ab(i,ii,iii,iv,v)+B2ab(i,ii,iii,iv,v)).</p></tp:treatment-sec><tp:treatment-sec sec-type="Notes"><title>Notes.</title><p>The shape of the staminal bundles and the anthers, as well as the distinct foveola point to a relationship with <italic><tp:taxon-name>Garcinia smeathmannii</tp:taxon-name></italic> and <italic><tp:taxon-name>Garcinia ovalifolia</tp:taxon-name></italic>, both belonging to the section <italic><tp:taxon-name>Rheediopsis</tp:taxon-name></italic> Pierre (Jones, 1980). On the other hand, preliminary molecular data obtained by the second author suggest that <italic><tp:taxon-name>Garcinia obliqua</tp:taxon-name></italic> is not related to these species. Therefore, the results of an upcoming molecular study are awaited before a firm statement about the sectional position can be made.</p></tp:treatment-sec><tp:treatment-sec sec-type="Additional specimens examined"><title>Additional specimens examined</title><p>(all from Gabon). CFAD de Rimbunan Hijau, au Sud-Ouest du Parc National de la Lopé, <named-content xmlns:xlink="http://www.w3.org/1999/xlink" content-type="dwc:verbatimCoordinates" xlink:type="simple">0.64°S, 11.16°E</named-content> (DD), 2/2/2009 (fr.), Dauby et al. 1570 (LBV, MO, BRLU). CFAD de Rimbunan Hijau, au Sud-Ouest du Parc National de la Lopé, <named-content xmlns:xlink="http://www.w3.org/1999/xlink" content-type="dwc:verbatimCoordinates" xlink:type="simple">0.7°S, 11.23°E</named-content> (DD), 27/2/2009 (fr.), Dauby et al. 1643 (BRLU). CFAD de Rimbunan Hijau, au Sud-Ouest du Parc National de la Lopé, <named-content xmlns:xlink="http://www.w3.org/1999/xlink" content-type="dwc:verbatimCoordinates" xlink:type="simple">0.7°S, 11.23°E</named-content> (DD), 28/2/2009 (ster.), Dauby et al. 1650 (BRLU). near Djidji, 5‒10 km W. of Koumémayong, <named-content xmlns:xlink="http://www.w3.org/1999/xlink" content-type="dwc:verbatimCoordinates" xlink:type="simple">0°15'N, 11°50'E</named-content> (DMS), 15/4/1988 (fl.), Breteler et al. 8738 (WAG). Est du Parc National de Waka, à plus ou moins 5 km au Sud de la rivière Mayi, <named-content xmlns:xlink="http://www.w3.org/1999/xlink" content-type="dwc:verbatimCoordinates" xlink:type="simple">1.23°S, 11.28°E</named-content> (DD), 4/6/2008 (ster.), Dauby et al. 677 (BRLU). Est du Parc National de Waka, à plus ou moins 5 km au Sud de la rivière Mayi, <named-content xmlns:xlink="http://www.w3.org/1999/xlink" content-type="dwc:verbatimCoordinates" xlink:type="simple">1.23°S, 11.28°E</named-content> (DD), 4/6/2008 (ster.), Dauby et al. 666 (BRLU). Bouvala hills, <named-content xmlns:xlink="http://www.w3.org/1999/xlink" content-type="dwc:verbatimCoordinates" xlink:type="simple">1.62°S, 11.75°E</named-content> (DD), 8/10/2007 (ster.), MBG transect (Leal et al.) 1105 (BRLU). Bouvala hills, <named-content xmlns:xlink="http://www.w3.org/1999/xlink" content-type="dwc:verbatimCoordinates" xlink:type="simple">1.63°S, 11.78°E</named-content> (DD)<!--PageBreak-->, 12/10/2007 (ster.), MBG transect (Leal et al.) 1106 (BRLU). Village Eghuba, nord-ouest du Parc National de Waka, <named-content xmlns:xlink="http://www.w3.org/1999/xlink" content-type="dwc:verbatimCoordinates" xlink:type="simple">1.03°S, 11.14°E</named-content> (DD), 12/5/2008 (ster.), Ngombou Mamadou &amp; Ndjombe 226 (LBV, MO).</p></tp:treatment-sec><tp:treatment-sec><!--Section generated to contain objects referenced in tp:taxon-treatment.--><fig id="F3" position="float" orientation="portrait"><label>Figure 3.</label><caption><p>Distribution of the two new species endemic to Gabon: (<bold>a</bold>) <italic><tp:taxon-name>Garcinia obliqua</tp:taxon-name></italic>, (<bold>b</bold>) <italic><tp:taxon-name>Garcinia gabonensis</tp:taxon-name></italic>.</p></caption><graphic xmlns:xlink="http://www.w3.org/1999/xlink" xlink:href="PhytoKeys-017-041-g003.jpg" position="float" orientation="portrait" xlink:type="simple"/></fig></tp:treatment-sec></tp:taxon-treatment>
