# Supplementary material for: Contribution to the taxonomy of Garcinia (Clusiaceae) in Africa, including two new species from Gabon and a key to the Lower Guinean species
Source: PhytoKeys. 2012 Oct 24;(17):41–62. doi: 10.3897/phytokeys.17.3114 (PMC3519353; doi:10.3897/phytokeys.17.3114)
Supplement: XML Treatment for Garcinia gabonensis [file phytokeys.17.3114-treatment4.xml]

<!DOCTYPE tp:taxon-treatment
  PUBLIC "-//TaxonX//DTD Taxonomic Treatment Publishing DTD v0 20100105//EN" "tax-treatment-NSO.dtd">
<tp:taxon-treatment xmlns:tp="http://www.plazi.org/taxpub"><tp:treatment-meta><mixed-citation publication-type="journal"><person-group><name><surname>Sosef</surname><given-names>Marc S.M.</given-names></name><name><surname>Dauby</surname><given-names>Gilles</given-names></name></person-group><article-title>Contribution to the taxonomy of 
                    <italic>Garcinia</italic> (Clusiaceae) in Africa, including two new species from Gabon and a key to the Lower Guinean species
                </article-title><source>PhytoKeys</source><day>24</day><month>10</month><year>2012</year><volume>2012</volume><issue>17</issue><fpage>41</fpage><lpage>62</lpage><pub-id pub-id-type="doi">10.3897/phytokeys.17.3114</pub-id></mixed-citation></tp:treatment-meta><tp:nomenclature><tp:taxon-name>
                            <tp:taxon-name-part taxon-name-part-type="genus">Garcinia</tp:taxon-name-part>
                            <tp:taxon-name-part taxon-name-part-type="species">gabonensis</tp:taxon-name-part>
                        <object-id xmlns:xlink="http://www.w3.org/1999/xlink" xlink:type="simple">urn:lsid:ipni.org:names:77122648-1</object-id>
								<object-id xmlns:xlink="http://www.w3.org/1999/xlink" xlink:type="simple">http://species-id.net/wiki/Garcinia_gabonensis</object-id>
								</tp:taxon-name><tp:taxon-authority>Sosef &amp; Dauby</tp:taxon-authority><xref ref-type="fig" rid="F2">Fig. 2</xref></tp:nomenclature><tp:treatment-sec sec-type="Diagnosis"><title>Diagnosis.</title><p>Similar to <italic><tp:taxon-name>Garcinia kola</tp:taxon-name></italic>, but leaves with lateral veins towards the margin clearly connected in distinct loops and united into an intramarginal vein that runs at (1‒)2‒3 mm from the margin, free stamens and a well-developed, longitudinally ribbed pistillode.</p></tp:treatment-sec><tp:treatment-sec sec-type="Type"><title>Type.</title><p>GABON: Ngounié, c. 36 km Mouila to Yeno, <named-content xmlns:xlink="http://www.w3.org/1999/xlink" content-type="dwc:verbatimCoordinates" xlink:type="simple">1°45'S, 11°20'E</named-content>, 19-9-1986, Breteler 7782 (holotype WAG!; isotype BR!, K!, LBV!, MO!, P!, PRE).</p></tp:treatment-sec><tp:treatment-sec sec-type="Description"><title>Description.</title><p>Dioecious shrub or small tree, up to 4 m high; latex transparent to greenish; branches circular in cross section, fissured, often reddish when dry; twigs flattened on cross section, smooth. <italic>Leaves</italic> opposite; petiole (4‒)5‒10(‒12) mm, smooth, slightly canaliculated above, with indistinct foveola of about 1 mm long; blade generally oblanceolate, sometimes elliptic or rarely ovate, (7‒)8‒15(–16) × (2–)2.5–5(‒6) cm, pointed at base, caudate-acuminate at apex, coriaceous to papery, glabrous; midrib prominent below, canaliculate above, lateral veins 7‒13 pairs, visible on both surfaces<bold>,</bold> towards the margin clearly connected in distinct loops and united into an intramarginal vein that runs at (1‒)2‒3 mm from the margin, tertiary veins laxly reticulate, indistinct; resin ducts normally indistinct except in young leaves, subparallel to the midrib. <italic>Inflorescence</italic> axillary, of few-flowered fascicles; bracts many, small (&lt;1 mm long). <italic>Flower</italic> 4-merous, unisexual; pedicel slender, 2(‒3) mm; sepals obovate, two external ones about 2 mm long, two internal ones about 4 mm long, greenish to yellowish; petals obovate, about 4 mm long, yellowish or greenish to white. <italic>Male flower</italic>: stamens 8‒14, free, inserted in a ring around the pistillode, filament broadened and flat, white, anthers ellipsoid, strongly curved; pistillode broadly triangular-obovoid, longitudinally ribbed, stylode simple and slender, 1‒2 mm long. <italic>Female flower</italic>:disc annular, flattened and pressed against the ovary; ovary globose, about 3 mm in diameter; stigma peltate, lobed, 2 mm wide. <italic>Fruit</italic> ovoid to subglobose, 5‒11 mm in diameter, greenish, smooth, with persistent sepals at base.</p><fig id="F2" position="float" orientation="portrait"><label>Figure 2.</label><caption><p><italic><tp:taxon-name>Garcinia gabonensis</tp:taxon-name></italic>: <bold>A</bold> Flowering twig <bold>B, C</bold> Leaves, showing the variation <bold>D</bold> Male flower <bold>E</bold> Idem, open and three petals removed <bold>F</bold> Androecium <bold>G</bold> Stamen <bold>H</bold> Pistillode <bold>I</bold> Female flower <bold>J</bold> Gynoecium and disk <bold>K</bold> Fruit. (<bold>A, D–H</bold>: Leeuwenberg &amp; Persoon 13683; <bold>B, K</bold>: Arends et al. 510; <bold>C, I, J</bold>: Wieringa et al. 4546). Drawing by Hans de Vries, NCB Naturalis (section NHN) <sup>©</sup>.</p></caption><graphic xmlns:xlink="http://www.w3.org/1999/xlink" xlink:href="PhytoKeys-017-041-g002.jpg" position="float" orientation="portrait" xlink:type="simple"/></fig></tp:treatment-sec><tp:treatment-sec sec-type="Distribution"><title>Distribution.</title><p>Endemic to southern and central Gabon, in the provinces of Moyen-Ogooué, Ngounié and Ogooué-Maritime (see <xref ref-type="fig" rid="F3">Figure 3b</xref>).</p><fig id="F3" position="float" orientation="portrait"><label>Figure 3.</label><caption><p>Distribution of the two new species endemic to Gabon: (<bold>a</bold>) <italic><tp:taxon-name>Garcinia obliqua</tp:taxon-name></italic>, (<bold>b</bold>) <italic><tp:taxon-name>Garcinia gabonensis</tp:taxon-name></italic>.</p></caption><graphic xmlns:xlink="http://www.w3.org/1999/xlink" xlink:href="PhytoKeys-017-041-g003.jpg" position="float" orientation="portrait" xlink:type="simple"/></fig></tp:treatment-sec><tp:treatment-sec sec-type="Habitat and ecology"><title>Habitat and ecology.</title><p>Primary or late secondary <italic>terra firme</italic> rain forest, along rivers or on ridges; at ca. 150‒850 m altitude. Flowering in September to November, fruiting in September, November, December and February.</p></tp:treatment-sec><tp:treatment-sec sec-type="Conservation status"><title>Conservation status.</title><p>Currently, <italic><tp:taxon-name>Garcinia gabonensis</tp:taxon-name></italic> is known from eleven collections and nine locations. Estimates of the extent of occurrence and the area of occupancy are respectively ca. 16 000 km<sup>2</sup> and 109 km<sup>2</sup>. Since nine of the eleven collections are within logging concessions or along main roads, we consider that continuing decline <!--PageBreak--><!--PageBreak-->in the extent of occurrence, area of occupancy, quality of habitat and number of sub-populations has occurred or will occur in the near future. We therefore assign a preliminary status of Vulnerable (VU B2ab(i,ii,iii,iv)).</p></tp:treatment-sec><tp:treatment-sec sec-type="Notes"><title>Notes.</title><p>For now, it remains unclear as to which section this species belongs. Most striking feature are the free stamens. According to the elaborate work of <xref ref-type="bibr" rid="B29">Jones (1980)</xref>, this is characteristic for only two sections: sect. <italic><tp:taxon-name>Teracentrum</tp:taxon-name></italic> Pierre and sect. <italic><tp:taxon-name>Rheedia</tp:taxon-name></italic> sensu Jones. Species belonging to the first, however, have their stamens inserted across a central mass and lack a pistillode. Those belonging to the second are known to occur, until now, only in Central and South America and on Madagascar…. Morphologically though, <italic><tp:taxon-name>Garcinia gabonensis</tp:taxon-name></italic> seems very similar to other species in sect. <italic><tp:taxon-name>Rheedia</tp:taxon-name></italic>, and this might be the first continental African representative of that section. A molecular study to further investigate this will be performed soon.</p></tp:treatment-sec><tp:treatment-sec sec-type="Additional specimens examined"><title>Additional specimens examined</title><p>(all from Gabon). SE of Sindara, km 12 from Camp Chantier Waka to Ngounié River, <named-content xmlns:xlink="http://www.w3.org/1999/xlink" content-type="dwc:verbatimCoordinates" xlink:type="simple">1°14'S, 10°51'E</named-content> (DMS), 26/9/1985 (fl.), Leeuwenberg &amp; Persoon 13683(BR, K, WAG). Moukabo, about 37 km E of Mouila, on the road to Yeno, <named-content xmlns:xlink="http://www.w3.org/1999/xlink" content-type="dwc:verbatimCoordinates" xlink:type="simple">1°40'S, 11°20'E</named-content> (DMS), 27/11/1984 (fl.), Arends et al. 484 (WAG). about 40 km E of Mouila, on the road to Yeno, <named-content xmlns:xlink="http://www.w3.org/1999/xlink" content-type="dwc:verbatimCoordinates" xlink:type="simple">1°40'S, 11°20'E</named-content> (DMS), 28/11/1984 (fr.), Arends et al. 510(BR, LBV, WAG). Massif du Chaillu, old secondary forest partly primary, near Mouyanama, about 27 km. E. of Mimongo, <named-content xmlns:xlink="http://www.w3.org/1999/xlink" content-type="dwc:verbatimCoordinates" xlink:type="simple">1°39'S, 11°46'E</named-content> (DMS), 25/11/1983 (fl.), Louis et al. 854 (K, WAG)<!--PageBreak-->. Fougamou, 7 km on forestry road following Bendolo river, 1°12.1'S, 10°32.2'E (DDM), 26/10/1994 (fl.), Wieringa et al. 2916 (LBV, WAG). 10 km on the road Ikobey to Bakongue, Eghaba Mountain, 1°2.0'S, 10°2.6'E (DDM), 28/11/2001 (fl., fr.), Wieringa et al. 4473 (WAG). 5‒15 km NNW of Ndjolé, <named-content xmlns:xlink="http://www.w3.org/1999/xlink" content-type="dwc:verbatimCoordinates" xlink:type="simple">0°5'S, 10°45'N</named-content> (DMS), 13/11/1991 (fl.), Breteler 10445 (LBV, WAG). 13 km on the road Eteké to Ovala, Nyongué, 1°26.1'S, 11°26.1'E (DDM), 8/11/1994 (fl.), Wieringa et al. 3096(WAG). 60 km on the road Mouila to Yeno, 1°41.85'S, 11°23.96'E (DDM), 3/12/2001 (fr.), Wieringa et al. 4546 (LBV, WAG). Doudou mountains, about 60 km along exploitation track in WNW direction from Doussala, <named-content xmlns:xlink="http://www.w3.org/1999/xlink" content-type="dwc:verbatimCoordinates" xlink:type="simple">2°12'S, 10°11'E</named-content> (DMS), 27/11/1986 (fl.), Wilde J.J. de et al. 8984 (K, LBV, WAG). Massif du Chaillu, near Guédévé village about 40 km N of Lébamba, <named-content xmlns:xlink="http://www.w3.org/1999/xlink" content-type="dwc:verbatimCoordinates" xlink:type="simple">1°55'S, 11°25'E</named-content> (DMS), 30/11/1983 (fr.), Louis et al. 1056 (K, WAG). Est du Parc National de Waka, à environ 5 km au Sud de la rivière Mayi, <named-content xmlns:xlink="http://www.w3.org/1999/xlink" content-type="dwc:verbatimCoordinates" xlink:type="simple">1°23'S, 11°3'E</named-content> (DMS), 21/2/ 2008 (fr.), Dauby et al. 735 (LBV, MO, BRLU).</p></tp:treatment-sec><ref-list><ref id="B29"><mixed-citation xmlns:xlink="http://www.w3.org/1999/xlink" xlink:type="simple"><person-group><name name-style="western"><surname>Jones</surname><given-names>S</given-names></name></person-group> (<year>1980</year>)<source> Morphology and major taxonomy of <italic>Garcinia</italic> (Guttiferae). London: University of Leicester and British Museum, 1–474.</source></mixed-citation></ref></ref-list></tp:taxon-treatment>
