# Supplementary material for: Contribution to the taxonomy of Garcinia (Clusiaceae) in Africa, including two new species from Gabon and a key to the Lower Guinean species
Source: PhytoKeys. 2012 Oct 24;(17):41–62. doi: 10.3897/phytokeys.17.3114 (PMC3519353; doi:10.3897/phytokeys.17.3114)
Supplement: XML Treatment for Garcinia arbuscula [file phytokeys.17.3114-treatment5.xml]

<!DOCTYPE tp:taxon-treatment
  PUBLIC "-//TaxonX//DTD Taxonomic Treatment Publishing DTD v0 20100105//EN" "tax-treatment-NSO.dtd">
<tp:taxon-treatment xmlns:tp="http://www.plazi.org/taxpub"><tp:treatment-meta><mixed-citation publication-type="journal"><person-group><name><surname>Sosef</surname><given-names>Marc S.M.</given-names></name><name><surname>Dauby</surname><given-names>Gilles</given-names></name></person-group><article-title>Contribution to the taxonomy of 
                    <italic>Garcinia</italic> (Clusiaceae) in Africa, including two new species from Gabon and a key to the Lower Guinean species
                </article-title><source>PhytoKeys</source><day>24</day><month>10</month><year>2012</year><volume>2012</volume><issue>17</issue><fpage>41</fpage><lpage>62</lpage><pub-id pub-id-type="doi">10.3897/phytokeys.17.3114</pub-id></mixed-citation></tp:treatment-meta><tp:nomenclature><tp:taxon-name>
                            <tp:taxon-name-part taxon-name-part-type="genus">Garcinia</tp:taxon-name-part>
                            <tp:taxon-name-part taxon-name-part-type="species">arbuscula</tp:taxon-name-part>
                        <object-id xmlns:xlink="http://www.w3.org/1999/xlink" xlink:type="simple">http://species-id.net/wiki/Garcinia_arbuscula</object-id>
								</tp:taxon-name><tp:taxon-authority>Engl.</tp:taxon-authority><tp:nomenclature-citation-list><tp:nomenclature-citation><tp:taxon-name>Garcinia arbuscula</tp:taxon-name><comment> - Protologue: Bot. Jahrb. Syst. 55: 391 (1919).</comment></tp:nomenclature-citation></tp:nomenclature-citation-list></tp:nomenclature><tp:treatment-sec sec-type="Syntypes"><title>Syntypes:</title><p>CAMEROON. Mfongu, am Muti-abhang, 1700‒1900 m alt., Ledermann 5863 &amp; 5943. Not located, probably lost at B, no duplicates traced yet.</p><p>The protologue states there are 20‒30 stamens in 4 bundles (so some 5‒8(‒9) per bundle), fused until halfway, and leaves similar to <italic><tp:taxon-name>Garcinia ovalifolia</tp:taxon-name></italic>, but with less pronounced veins and a cuneate base, on 1‒1.5 cm long petioles. Flowers are positioned in glomerules on the twigs, below the leaves. This description fits that of <italic><tp:taxon-name>Garcinia smeathmannii</tp:taxon-name></italic> and we momentarily place this name under that species.</p></tp:treatment-sec></tp:taxon-treatment>
