# Supplementary material for: Contribution to the taxonomy of Garcinia (Clusiaceae) in Africa, including two new species from Gabon and a key to the Lower Guinean species
Source: PhytoKeys. 2012 Oct 24;(17):41–62. doi: 10.3897/phytokeys.17.3114 (PMC3519353; doi:10.3897/phytokeys.17.3114)
Supplement: XML Treatment for Garcinia tschapensis [file phytokeys.17.3114-treatment8.xml]

<!DOCTYPE tp:taxon-treatment
  PUBLIC "-//TaxonX//DTD Taxonomic Treatment Publishing DTD v0 20100105//EN" "tax-treatment-NSO.dtd">
<tp:taxon-treatment xmlns:tp="http://www.plazi.org/taxpub"><tp:treatment-meta><mixed-citation publication-type="journal"><person-group><name><surname>Sosef</surname><given-names>Marc S.M.</given-names></name><name><surname>Dauby</surname><given-names>Gilles</given-names></name></person-group><article-title>Contribution to the taxonomy of 
                    <italic>Garcinia</italic> (Clusiaceae) in Africa, including two new species from Gabon and a key to the Lower Guinean species
                </article-title><source>PhytoKeys</source><day>24</day><month>10</month><year>2012</year><volume>2012</volume><issue>17</issue><fpage>41</fpage><lpage>62</lpage><pub-id pub-id-type="doi">10.3897/phytokeys.17.3114</pub-id></mixed-citation></tp:treatment-meta><tp:nomenclature><tp:taxon-name>
                            <tp:taxon-name-part taxon-name-part-type="genus">Garcinia</tp:taxon-name-part>
                            <tp:taxon-name-part taxon-name-part-type="species">tschapensis</tp:taxon-name-part>
                        <object-id xmlns:xlink="http://www.w3.org/1999/xlink" xlink:type="simple">http://species-id.net/wiki/Garcinia_tschapensis</object-id>
								</tp:taxon-name><tp:taxon-authority>Engl.</tp:taxon-authority><tp:nomenclature-citation-list><tp:nomenclature-citation><tp:taxon-name>Garcinia tschapensis</tp:taxon-name><comment> - Protologue: Bot. Jahrb. Syst. 55: 393 (1919).</comment></tp:nomenclature-citation></tp:nomenclature-citation-list></tp:nomenclature><tp:treatment-sec sec-type="Type"><title>Type:</title><p>CAMEROON. Genderogebirge, Tschape pass, 1430 m alt., Ledermann 2771. Not located, probably lost at B, no duplicates traced yet, but a sketch of Ledermann 2771 is present at BM.</p><p>The protologue states the material concerns a fairly large tree (18‒22 m), with twigs soon rounded, rugose petioles of 1.5‒2 cm long with a distinct foveola, leaf blade coriaceous and shiny, male flowers 4‒7 in a fascicle, pedicel 2.5 cm, white petals, stamens 20, in 4 bundles, fused to halfway, alternating with verrucose disc lobes. The sketch at BM shows large elliptic-obovate leaves with slightly acuminate apex and a fasciculate inflorescence with three flowers on 22–28 mm long pedicels.</p><p>Again, this description, as well as the sketch, fit <italic><tp:taxon-name>Garcinia smeathmannii</tp:taxon-name></italic> and for now we regard it as a synonym of that species.<!--PageBreak--></p></tp:treatment-sec></tp:taxon-treatment>
